# Supplementary material for: A hierarchical study for urban statistical indicators on the prevalence of COVID-19 in Chinese city clusters based on multiple linear regression (MLR) and polynomial best subset regression (PBSR) analysis
Source: Sci Rep. 2022 Feb 4;12:1964. doi: 10.1038/s41598-022-05859-8 (PMC8817036; doi:10.1038/s41598-022-05859-8)
Supplement: Supplementary file 1 — Supplementary Information 1. [file 41598_2022_5859_MOESM1_ESM.xlsx]

## Sheet: Sheet1
Level	level	City name	Tier level	GDP (unit: billion yuan)	Population (million)	Urban population ratio（%）	Retail sales of consumer goods (unit: billion yuan)	Total number of tourists (unit: million people)	Tourism Income (unit: billion yuan)	Real disposable per capita income (unit: yuan)	Jobless rate (%)	Health facilities	Area (square kilometer)	Mobility scale (direction: in) index sum (from 10th Jan to 23rd Jan in 2020, scraped from Baidu Migration website)	Rates of aging (%)(Ratio of the elderly population (>60 year) in this city )	urban per capita GDP（Unit:billion yuan)	Population density（person/square kilometer)	Case(unitil 30/06/2020)	Prevelence (%) of COVID per 10,000,000 people	Proportion of people sharing one health facility: Population/ Health facilities	The straight-line distance from original epicenter Wuhan to this city, unit :km)
High	Beijing-Tianjin-Hebei	Beijing	Super first-tier city	3537.13	21.536	86.6	1227.01	322	622.46	67756	4.4	11311	16406	116.952	19.6	164.243	1312.69	922	428.12	1903.99	1052
		Tianjing	First-tier city	1410.43	15.62	83.48	602.548	241.898	422.848	42404	5.5	5964	11760	44.5677	21.7	90.2964	1328.23	198	126.761	2619.05	984
		Shijiazhuang	Second-tier city	580.99	10.3942	65.05	354.53	122.983	147.9	29335	3.2	7545	15848	37.6574	18	55.8956	655.868	29	27.9002	1377.63	827
		Tangshan	Third-tier city	689	7.9258	64.32	298.36	78.66	90.7	33080	2.61	9423	14198	21.5651	22.8	86.9313	558.234	58	73.1787	841.112	1065
		Zhangjiakou	Fourth-tier city	155.11	4.4336	58.38	85.83	86.0506	103.7	24159	3.09	5670	36797	17.4156	25.1	34.9851	120.488	43	96.9866	781.94	1138
	Yangtze River Delta	Shanghai	Super first-tier city	3815.53	24.2814	88.1	1349.72	368.326	487.306	69442	4.3	5610	6340.5	86.0034	23.4	157.138	3829.57	712	293.229	4328.24	689
		Hangzhou	First-tier city	1537.3	10.36	78.5	621.5	208.13	400.5	59261	5.9	5925	16596	61.6622	16.9	148.388	624.247	181	174.71	1748.52	562
		Ningbo	Second-tier city	1198.51	6.5915	73.6	447.37	140.76	233.09	56982	1.61	4530	9816	23.5474	18.1	181.827	671.506	157	238.186	1455.08	701
		Yangzhou	Third-tier city	585.01	4.549	68.2	165.59	77.4707	101.02	37074	1.59	1890	6591.21	21.6547	26	128.602	690.162	23	50.5606	2406.88	526
		Tongling	Fourth-tier city	96.02	1.641	57.2	39.35	25.3987	21.236	27794	2.65	616	3008	10.1323	22.7	58.5131	545.545	29	176.722	2663.96	337
	Pearl river Delta	Guangzhou	Super first-tier city	2362.86	15.31	86.46	997.559	67.7315	445.459	65052	2.15	4162	7434.4	109.124	11.4	154.334	2059.35	377	246.244	3678.52	837
		Dongguan	first-tier city	948.25	8.4645	92.1	317.978	47.4835	68.2348	53657	1.2	3055	2465	54.5787	5.5	112.027	3433.87	99	116.959	2770.7	841
		Huizhou	Second-tier city	417.74	4.88	58.5	159.953	65.41	64.1679	37160	2.3	1718	11347.4	40.6659	10.1	85.6025	430.055	62	127.049	2840.51	833
		Jiangmen	Third-tier city	314.664	4.6303	66.71	152.043	76.74	69.052	32323	2.12	1658	9506.92	18.6721	18.3	67.9576	487.045	10	21.5969	2792.7	900
		Shaoguan	Fourth-tier city	131.84	3.0304	57.4	816.238	53.306	51.23	25806	2.11	749	18218.1	22.301	18.4	43.5058	166.34	23	75.8976	4045.93	647
Middle	Liao Central South	Shenyang	First-tier city	647.03	8.316	80.9104	447.96	95.1	875	41314.4	2.94	2828	12948	36.3	23.2	77.8054	642.261	34	40.885	2940.59	1489
		Dalian	Second-tier city	700.17	5.987	78.7	394.87	102.683	165.7	36570.5	2.65	3436	12574	14.9183	24.7	116.948	476.141	18	30.0651	1742.43	1142
		Anshan	Third-tier city	174.53	3.398		100.36	50	50.1	28457.4	3.78	1272	9263	13.0253	27.3	51.3626	366.836	4	11.7716	2671.38	1405
		Yingkou	Fourth-tier city	132.82	2.308	52.83	62.74	30.949	30.55	29541.3	3.44	2504	5427	9.22762	25.1	57.5477	425.281	1	4.33276	921.725	1329
		Liaoyang	Fifth-tier city	83.1	1.831	44.4	31.5	29.935	26.19	24384.2	3.5	1762	4788	9.19395	27.9	45.385	382.414	3	16.3845	1039.16	1429
	Yangtze Mid River	Changsha	First-tier city	1157.4	8.3945	79.56	524.703	168.32	202.897	50533.9	2.65	4633	11816	59.0733	15.3	137.876	710.435	242	288.284	1811.89	297
		Nanchang	Second-tier city	559.6	5.6006	55.77	236.933	179.367	186.916	33238.6	2.34	2502	7195	32.8695	15	99.9179	778.402	230	410.67	2238.45	262
		Hengyang	Third-tier city	337.268	7.3006	54.93	146.45	76.923	67.983	28222	3.65	4657	15299	39.6486	20.2	46.1973	477.195	48	65.748	1567.66	443
		Changde	Fourth-tier city	362.421	5.8272	53.1	142.88	54.819	47.95	27255.9	3.1	5069	18177	28.1789	25	62.1947	320.581	82	140.719	1149.58	306
		Yingtan	Fifth-tier city	94.126	1.186	62.04	24.431	55.66	51.535	29755.3	2.91	856	3560	8.15641	17.5	79.3642	333.146	18	151.771	1385.51	373
	Shandong Byland	Qingdao	First-tier city	1174.13	9.3948	74.12	523.474	109	195.59	45452	2.97	4152	11293	26.6462	20.3	124.977	831.914	65	69.1872	2262.72	830
		Jinan	Second-tier city	944.34	8.8364	71.21	516.22	100.26	128.59	42568.1	2.01	7487	10244	39.7633	20	106.869	862.593	47	53.1891	1180.23	718
		Weifang	Third-tier city	568.85	9.3731	62.18	285.49	82.4	91.79	35778.8	2.65	7974	16143	25.3863	21.8	60.6896	580.629	44	46.9428	1175.46	812
		Dezhou	Fourth-tier city	302.227	5.81	53.03	163.237	33.9606	22.681	22608	2.39	5395	10358	27.7079	20.7	52.0184	560.919	37	63.6833	1076.92	784
		Binzhou	Fourth-tier city	245.719	3.923	58.23	106.126	20.03	19.625	28517	1.84	3005	9660	16.4006	21.8	62.6355	406.108	15	38.236	1305.49	829
Low		Zhengzhou	First-tier-city	1158.97	10.352	74.6	532.44	130.59	159.86	35942	1.8	4999	7446	70.8034	12.8	111.956	1390.28	157	151.662	2070.81	467
	Central Plains	Luoyang	Third-tier-city	503.49	7.1702	59.1	238.77	142	132.102	27101	3.81	4570	15236	24.8431	18.3	70.2198	470.609	31	43.2345	1568.97	484
		Handan	Third-tier-city	348.6	9.5497	58.15	183.11	80.3651	97.7097	25371	3.2	10542	12066	32.8931	17.2	36.5038	791.455	32	33.5089	905.872	666
		Xuchang	Fourth-tier-city	339.57	5.0048	54.13	96.41	31.9662	21.355	25949.2	2.97	3703	4997	22.7444	19.7	67.8489	1001.56	39	77.9252	1351.55	385
		Sanmenxia	Fifth-tier-city	144.382	2.2729	57.7	59.15	50.17	43.287	23924	2.57	1802	10496	10.0911	19.8	63.5233	216.549	7	30.7977	1261.32	547
	Beibu Gulf	Nanning	Second-tier city	450.656	7.2541	63.7	230.7	152.097	172.466	28929	2.6	4830	22245	47.0468	14.8	62.1243	326.1	55	75.8192	1501.88	1048
		Haikou	Third-tier city	167.793	2.3279	78.8	78.558	28.2039	32.061	33815	1.75	1078	2297	22.7442	12.4	72.0791	1013.45	39	167.533	2159.46	1239
		Liuzhou	Third-tier city	312.835	4.0417	65.42	135.562	69.766	82.405	29209	3.16	2452	18597	18.6891	17.2	77.4018	217.331	24	59.381	1648.33	848
		Maoming	Fourth-tier city	325.234	6.4115	44.81	166.736	15.129	47.609	23179	2.44	4127	11428	38.8902	16.8	50.7267	561.034	14	21.8358	1553.55	1048
		Wuzhou	Fifth-tier-city	99.14	3.077	52.98	52.63	42.2	47.02	23827	2.68	1661	12572	18.7819	16.7	32.2197	244.75	5	16.2496	1852.5	845
	Guan Zhong	Xian	First-tier city	932.119	10.0037	74.61	4938.24	301.104	314.605	34064	3.27	7011	10758	73.478	16	93.1774	929.885	120	119.956	1426.86	653
		Xianyang	Third-tier city	219.533	4.3662	52.14	74.135	59.2457	47.435	22831	3.17	1206	9544	37.5507	21.5	50.2801	457.481	17	38.9355	3620.4	666
		Weinan	Fourth-tier city	182.84	5.2781	50.39	77.887	83	61.6	23305.5	1.98	4251	13134	26.2598	22.9	34.6413	401.865	15	28.4193	1241.61	628
		Linfen	Fourth-tier-city	145.26	4.5084	53.56	73.69	83.46	76.8	22107	1.8	4864	20275	16.3853	18.1	32.2199	222.363	2	4.43616	926.891	664
		Tianshui	Fifth-tier-city	63.267	3.3689	42.29	27.011	48	30.28	17010.8	4.01	3413	14277	12.8653	17	18.7797	235.967	12	35.6199	987.079	918
								Data source
								Data from the China Bureau of Statistics
								Calculated using the values and growth rates of the Statistical bulletin of national Economic and Social Development reports of thelast year and next year
								Based on the assumptions of another city of the same type in the same province
								The results of China's seventh comprehensive population census
								web crawler data intercepted from Tencent daily bulletins of COVID-19 outbreaks
								Data obtained in Baidu migration web crawler
								Statistical Yearbook of Chinese cities 2019
								Statistical bulletin of national Economic and Social Development of each city in 2019
								Using the given data in Statistical bulletin of national Economic and Social Development to calculate indirectly
								Divide the data in the other columns by population
								Distance database between cities in China: http://www.china6636.com/

## Sheet: Sheet2
Level	level	City name	Original Government links
High	Beijing-Tianjin-Hebei	Beijing	http://www.beijing.gov.cn/gongkai/shuju/tjgb/202003/t20200302_1838196.html
		Tianjing	http://www.tj.gov.cn/sq/tjgb/202005/t20200520_2468078.html
		Shijiazhuang	https://www.sjz.gov.cn/col/1596018184396/2020/04/13/1598877402674.html
		Tangshan	http://www.tangshan.gov.cn/zhuzhan/tjgb/20200403/1083377.html
		Zhangjiakou	http://tjj.zjk.gov.cn/content/2020/28681.html
	Yangtze River Delta	Shanghai	http://tjj.sh.gov.cn/tjgb/20200329/05f0f4abb2d448a69e4517f6a6448819.html
		Hangzhou	http://www.hangzhou.gov.cn/art/2020/3/20/art_1229063404_2003803.html
		Ningbo	http://www.ningbo.gov.cn/art/2020/3/16/art_1229099770_1393399.html
		Yangzhou	http://www.yangzhou.gov.cn/yangzhou/gmjj/202005/f78e66c0cd2942e3b77b2e04139d3749.shtml
		Tongling	http://tjj.ah.gov.cn/ssah/qwfbjd/tjgb/sjtjgbao/139367021.html
	Pearl river Delta	Guangzhou	http://www.gz.gov.cn/zwgk/sjfb/tjgb/content/post_5746671.html
		Dongguan	http://tjj.dg.gov.cn/tjzl/tjgb/content/post_3211266.html
		Huizhou	http://www.huizhou.gov.cn/zwgk/tjxx/tjgb/content/post_3810318.html
		Jiangmen	http://www.jiangmen.gov.cn/home/zwyw/content/post_2013778.html
		Shaoguan	https://www.sg.gov.cn/zw/sjfb/tjgb/content/post_1786057.html
Middle	Liao Central South	Shenyang	http://tjj.shenyang.gov.cn/html/SYTJJ/156203305575054/156203362189844/156203362189844/0557505449261926.html
		Dalian	https://stats.dl.gov.cn/art/2020/7/7/art_3812_557276.html
		Anshan	http://tjj.anshan.gov.cn/html/TJJ/202004/0158624198492364.html
		Yingkou	http://www.yingkou.gov.cn/006/006006/20200429/2ea67e47-48d6-419e-b967-c5a0a9f7f06e.html
		Liaoyang	http://www.ln.gov.cn/zwgkx/tjgb2/shizfgzbg/lys/202103/t20210319_4102468.html
	Yangtze Mid River	Changsha	https://tjj.hunan.gov.cn/hntj/tjfx/tjgb/szgb/zss_1/202010/t20201020_13888450.html
		Nanchang	http://tjj.nc.gov.cn/ncstjj/tjgb/202004/2b80ea46b1d244e59fcd8cb3b11051cd.shtml
		Hengyang	https://www.hengyang.gov.cn/hystjj/tjgb/20200318/i1848904.html
		Changde	https://tjj.changde.gov.cn/zwgk/zfxxgk/tjxx1/tjgb/sj/content_821216
		Yingtan	http://tjj.yingtan.gov.cn/art/2020/4/30/art_3436_953037.html
	Shandong Byland	Qingdao	http://dpc.qingdao.gov.cn/n32569102/n32569106/n32569108/200506105325783886.html
		Jinan	http://jntj.jinan.gov.cn/art/2020/3/31/art_18254_4157772.html
		Weifang	http://tjj.weifang.gov.cn/TJYW/TJFX/TJGB/202003/t20200324_5577534.htm
		Dezhou	http://dztj.dezhou.gov.cn/n3100530/n3100065/c53524976/content.html
		Binzhou	http://www.binzhou.gov.cn/zwgk/news/detail?code=N81c1199bccce01e32011d72048de2004
Low		Zhengzhou	http://tjj.zhengzhou.gov.cn/tjgb/3112732.jhtml
	Central Plains	Luoyang	http://lytjj.ly.gov.cn/sitesources/lystjj/page_pc/tjsj/tjgb/qsgb/article6f97417c3f0c47dfbbe099717dcc12d8.html
		Handan	https://www.hd.gov.cn/hdzfxxgk/gszbm/auto23694/202004/t20200403_1258882.html
		Xuchang	http://www.xuchang.gov.cn/openDetailDynamic.html?infoid=19aad0ed-e91b-4c00-93ce-5a6b349dca08
		Sanmenxia	http://tjj.smx.gov.cn/pageView/details.html?lmid=328&wzid=662044&rlmid=2551
	Beibu Gulf	Nanning	http://tj.nanning.gov.cn/tjsj/tjgb/t4303381.html
		Haikou	http://tjj.haikou.gov.cn/tjsj1/tjsjfb/tjgb/ndgb/202003/t20200318_1495642.html
		Liuzhou	http://tjj.gxzf.gov.cn/tjsj/tjgb/ndgmjjhshfz/
		Maoming	http://www.maoming.gov.cn/zwgk/sjfb/tjgb/content/post_764701.html
		Wuzhou	http://tjj.wuzhou.gov.cn/tjsj/tjgb/t4289085.shtml
	Guan Zhong	Xian	http://tjj.xa.gov.cn/tjsj/tjgb/tjgb/5e782997fd85086744b58f44.html
		Xianyang	http://tjj.xianyang.gov.cn/tjgb/ndgb/724666.htm
		Weinan	http://www.weinan.gov.cn/gk/tjxx/tjgb/711027.htm
		Linfen	http://linfen.gov.cn/tongji/contents/1692/526390.html
		Tianshui	http://tianshui.gov.cn/art/2020/4/26/art_202_246905.html

## Sheet: Sheet3
Level	City
cluster name	Economic
openness	Development
degree	Decentralization degree	Industrial structure	Resource loop effect
	Index property	Positive	Positive	Negative	Positive	Negative
High	Yangtze River Delta	80.63	100	24.95	80.74	75.98
	Pearl river Delta	100	98.9	4.59	100	73.13
	Beijing-Tianjin-Hebei	51.81	56.25	17.03	90.49	67.99
Middle	Yangtze Mid-River	21.99	40.2	47.41	38.43	30.28
	Shandong Byland	30.37	48.31	0	57.53	62.85
	Liao Central South	49.38	37.57	10.85	34.15	59.07
Low	Beibu Gulf	11.5	15.49	59.24	43.57	34.6
	Qianzhong	2.55	0	11.18	22.76	50.18
	Guangzhong	11.19	22.03	29.24	52.04	47.39

## Sheet: Sheet4
High level cluster
p	1	2	3	4	5	6	7	8
Mallow's C_p	-6.027	-4.461	-3.058	-1.244	0.488	2.293	4.171	6.108
Middle-level cluster
p	1	2	3	4	5	6	7	8
Mallow's C_p	1.049	-2.591	-1.594	-0.1436	1.18	2.699	4.369	6.134
Low-level cluster
p	1	2	3	4	5	6	7	8
Mallow's C_p	15.0827	12.4295	9.845	5.7611	5.4281	4.3701	5.8489	7.3891
High level cluster
Parameter	Estimate	Standard Error	t Value	P_r>|t|
LTN	0.552482	0.428276	1.29	0.00414
JOR	0.14098	0.08314	1.696	0.22351
PGDP	0.006344	0.00202	3.141	0.11805
Middle-level cluster
Parameter	Estimate	Standard Error	t Value	P_r>|t|
LRS	0.594	0.345	1.722	0.1234
LTN	0.62578	0.3831	1.633	0.141
LMS	0.61853	0.4532	1.365	0.20949
JOR	0.28715	0.1249	2.298	0.0506
PHF	0.0002186	0.000114	1.922	0.0909
DRW	0.006781	0.0002248	3.017	0.01664
Low-level cluster
Parameter	Estimate	Standard Error	t Value	P_r>|t|
LTN	1.02	0.334	3.059	0.0156
LTI	-1.18	0.314	-3.477	0.0083
LPD	0.696	0.197	3.533	0.0077
JOR	0.139	0.0064	2.134	0.0653
PGDP	0.013	0.002	5.245	0.000778
LDW	1.541	0.382	4.037	0.00375

## Sheet: Sheet5
Shapiro-Wilk normality test
data: Initial_data$UPR	data: Log_Sr_data$LPV
W = 0.9496, p-value = 0.04905	W = 0.9748, p-value = 0.4265
data: Initial_data$RSC	data: Log_Sr_data$LRS
W = 0.43822, p-value = 6.708e-12	W = 0.9835, p-value = 0.7621
data: Initial_data$TON	data: Log_Sr_data$LTU
W = 0.8024, p-value = 2.687e-06	W = 0.98843, p-value = 0.9286
data: Initial_data$TOI	data: Log_Sr_data$LTI
W = 0.70453, p-value = 3.289e-08	W = 0.96711, p-value = 0.2268
data: Initial_data$DCI	data: Log_Sr_data$ICI
W = 0.85113, p-value = 3.916e-05	W = 0.97167, p-value = 0.3325
data: Initial_data$JOR	data: Log_Sr_data$LMS
W = 0.93366, p-value = 0.01266	W = 0.98225, p-value = 0.7116
data: Initial_data$PHF	data: Log_Sr_data$LPD
W = 0.90026, p-value = 0.000965	W = 0.9707, p-value = 0.307
data: Initial_data$MIS	data: Log_Sr_data$LUP
W = 0.84465, p-value = 2.674e-05	W = 0.96499, p-value = 0.1889
data: Initial_data$ROA	data: Log_Sr_data$RJR
W = 0.97678, p-value = 0.4953	W = 0.97524, p-value = 0.4414
data: Initial_data$PGDP	data: Log_Sr_data$LPH
W = 0.92769, p-value = 0.007778	W = 0.97342, p-value = 0.3828
data: Initial_data$POD	data: Log_Sr_data$ROA
W = 0.63991, p-value = 2.916e-09	W = 0.97678, p-value = 0.4953
data: Initial_data$DRW	data: Log_Sr_data$DRW
W = 0.9693, p-value = 0.2731	W = 0.9693, p-value = 0.2731
data: Initial_data$PVL	data: Log_Sr_data$LPG
W = 0.80304, p-value = 2.775e-06	W = 0.98239, p-value = 0.7172
